# Supplementary material for: Consultative meeting to develop a strategy for treatment of cutaneous leishmaniasis. Institute Pasteur, Paris. 13–15 June, 2006
Source: Kinetoplastid Biol Dis. 2007 Apr 24;6:3. doi: 10.1186/1475-9292-6-3 (PMC1868746; doi:10.1186/1475-9292-6-3)
Supplement: Additional File 1 — Product Profile for CL treatment. What characteristics should an ideal product have for treatment of CL and what is the minimum requirement for a product to be introduced for control of CL, with emphasis first on ACL and secondly of CL latin America caused by L. braziliensis. [file 1475-9292-6-3-S1.xls]

## Sheet: v1
ATTRIBUTE	TARGET (IDEAL)	MINIMALLY ACCEPTABLE	COMMENT
Target species	all	single species	L. tropica and L. braziliensis higher priority
species dependent Rx response	No, one drug treats all	Yes	Best if some benefit for other Spp, so Speciation is not required
Safety	No deaths, no SAEs	No Severe or Serious AE	Minimum patient-health system contact
medical supervision required?	none	Primary Health Care (minimal contact)	Broader access if no med care / supervision needed
Tolerability	Well tolerated	Well tolerated in >90%	Broader access if well tolerated
Common Terminology Criteria for AE v3.0 <http://ctep.cancer.gov/forms/CTCAEv3.pdf>	All AES ≤ grade 1	No systemic AE > grade 2. Local AE ≤ grade 2 (topical) in <30%	Must be tolerated by 95% of patients. Would be best to take CTCAE and adapt it to CL,
Efficacy
% complete clinical cure (100% epithelialization)	1	0.7	35-50% cure with IL/IM glucantime, NR is some foci
Improved time to clinical cure	100% at D30	70% within 3 months	Natural cure rates 10-20 months
Improved scar formation	No scar (VSS = 0)	No worse than natural healing	Young female facial highest impact, VSS metric, measure at 6 mo +/-1 mo following end of Rx
Prevention of relapse and recidivans	No relapse or recidivans	< 10% at 1 year	Natural relapse and recidivans rate are about 5-10%
Parasite endpoint needed?	Parasite burden below level of transmission	No	Parasite eradication not possible with current drugs; may not be a good idea in endemic areas, but must be below transmissibility
Administration			Must be systemic (oral ROA)
Schedule	Single dose	Twice daily X 28 days	Self administered, improved compliance with shorter Rx
Supervised Rx (DOT) requirement	No	Yes, minimal	Best if no DOT required
Route of administration	Topical / oral / systemic	Non-parenteral or few doses if parentral	few doses of IM/IL drug or IT okay. Parenteral not preferred
Target Population
Age	No restrictions	> 9 moths	With a good safety profile it could be indicated for >9 months
Gender	No restrictions	No restrictions
Pregnancy	Yes	No	Don't invest in drug with international cat D or E preg rating
Safe to use in co-morbid conditions	Yes	Yes with common co-morbid conditions	Con med interference?
Efficacious in immunocompromised	Yes	No	No initial testing in this special population
Product Characteristics
Stability	No cold chain, 3 y at 37C	2 years at 4-8C
Drug-drug interactions	None	No testing	Few con-meds
Contraindications	None	Known
Pregnancy	Safe in pregnancy	No known embryo / teratogenicity	Topical easier to prove safe in pregnancy
Regulatory	FDA or EMEA	Single local country registration	WHO essential list?, improves sustainability
Defined regulatory strategy before development	Yes	Yes	defines clinical development and manufacturing path
Orphan drug designation	Yes	Yes	assists registration
Cost
Cost of goods	US$ 3	US$10-30	High cost to encourage production, consider preferantial pricing
Cost to patient / family	< 1$US	< 5$US	Subcidised by governments/Int. org.
Indirect (total cost of distribution to point of use)	US$ 5	US$5-20
Preferential pricing possible?	yes	no	Drug available and used for another indication
IP, royalties, licensing entanglements (freedom to operate) analysis	None	Some	To be considered before spending money for doing a trial
Public health impact?
Transmission blocking	100% blocking	None	Blocking would be ideal for Tx of PKDL & ACL (Primary target of this product)
Sustainability
Drug used for other indication	Yes	No	May stay in market place longer, cheaper, preferential distribution and pricing possible
Are other groups working on the product?	Yes	No	what groups and how much money
Minimal initial budget needed	5M	2M	To initiate some preclinical development on available material, initiate testing of lead compounds from VL strategy and prepare for clinical studies

## Sheet: v0
ATTRIBUTE	TARGET (IDEAL)	MINIMALLY ACCEPTABLE	COMMENT
Target species	all	single species	tropica and braziliensis higher priority
species dependent Rx response?	No, one drug treats all	yes	clinical appearance or species dependent dx?
Safety	No deaths, no SAEs	No deaths, no SAEs
medical supervision requried?	none	primary care MOPH	broader access if no med care / supervision needed
Tolerability			broader access if well tolerated
CTCAEv3.0	all AES ≤ grade 1	No systemic AE > grade 2. all local AE ≤ grade 2 (topical)	must be better tolerated than SSG
Efficacy
% complete clinical cure (100% epithelialization)	0.95	0.5	50% cure with IL/IM glucantime
improved time to clinical cure	95% at D30	50% improvement over natural hx	natural cure rates hard to define
improved scar formation	no scar (VSS = 0)	no worse than natural healing	young female facial highest impact, VSS metric, measure at 6 mo +/-1 mo following end of Rx
prevention of relapse	no relapse	< 10% at 1 year	natural relapse rate about 10%
parasite endpoint needed?	parasite free	not measured	parasite eradication not possible with current drugs; may not be a good idea in endemic areas
Administration			Must be systemic (oral ROA)
Schedule	Single dose	twice daily X 28 days	improved compliance with shorter Rx
suprvised Rx (DOT) required?	no	yes
route of administration	oral / systemic	non-parenteral	few doses of IM/IL drug or IT okay. Parentral not prefered
Target Population
Age	no restictions	> 1 yo
Gender	no restictions	no restrictions
pregnancy	yes	no	don't invest in drug with international cat D or E preg rating
safe to use in co-morbid conditions	yes	not tested	con med interference?
efficacious in immunocompromised	yes	no	no initial testing in this special population
Product Characteristics
stability	no cold chain, 3 y at 37C	no transport cold chain, 2 y at 25C
Drug-drug interactions	None	No testing	few con-meds
Contraindications	none	known
pregnancy	safe in pregnancy	no known embryo / teratogenicity	topical easier to prove safe in pregnancy
Regulatory	FDA or EMEA	single local country registration	WHO essential list?, improves sustainability
defined regulatory strategy before development	yes	Yes	defines clinical development and manufacturing path
orphan drug designation	yes	yes	assists registration
Cost
cost of goods
cost to pateint / family	< 1$US	< 5$US
direct (full cost of final product)
indirect (total cost of distibution to point of use)
preferntial pricing possible?			drug available and used for another indication
DnDi development cost (size of investment)?
IP, royalties, licensing entaglements (freedom to operate) analysis	none	some	think about before spending money or doing a trial
Public health impact (transmisson blocking)?	100% blocking	none	PKDL, active CL caused by L. tropica
Sustainabiity
drug used for other indication	yes	No	May stay in market place longer, cheaper, preferential distribution and pricing possible
